# Supplementary material for: Species of the genus Thressa Walker, 1860 from China (Diptera, Chloropidae)
Source: Zookeys. 2011 Sep 16;(129):29–48. doi: 10.3897/zookeys.129.1144 (PMC3175146; doi:10.3897/zookeys.129.1144)
Supplement: XML Treatment for Thressa bimaculata [file zookeys.129.1144-treatment1.xml]

<!DOCTYPE tp:taxon-treatment
  PUBLIC "-//TaxonX//DTD Taxonomic Treatment Publishing DTD v0 20100105//EN" "tax-treatment-NSO.dtd">
<tp:taxon-treatment xmlns:tp="http://www.plazi.org/taxpub"><tp:treatment-meta><mixed-citation publication-type="journal"><person-group><name><surname>Liu</surname><given-names>Xiao-Yan</given-names></name><name><surname>Yang</surname><given-names>Ding</given-names></name><name><surname>Nartshuk</surname><given-names>Emilia P.</given-names></name></person-group><article-title>Species of the genus <italic>Thressa</italic> Walker, 1860 from China (Diptera, Chloropidae)</article-title><source>Zookeys</source><day>16</day><month>9</month><year>2011</year><volume>2011</volume><issue>129</issue><fpage>29</fpage><lpage>48</lpage><pub-id pub-id-type="doi">10.3897/zookeys.129.1144</pub-id></mixed-citation></tp:treatment-meta><tp:nomenclature><tp:taxon-name>
                            <tp:taxon-name-part taxon-name-part-type="species">Thressa</tp:taxon-name-part>
                            <tp:taxon-name-part taxon-name-part-type="species">bimaculata</tp:taxon-name-part>
                        <object-id xmlns:xlink="http://www.w3.org/1999/xlink" xlink:type="simple">urn:lsid:zoobank.org:act:BE223EEF-761E-409D-B4B6-88F7EA931958</object-id>
                        <object-id xmlns:xlink="http://www.w3.org/1999/xlink" xlink:type="simple">http://species-id.net/wiki/Thressa_bimaculata</object-id>
                        </tp:taxon-name><tp:taxon-status xmlns:xlink="http://www.w3.org/1999/xlink" xlink:type="simple">sp. n.</tp:taxon-status><xref ref-type="fig" rid="F2">Figs 3</xref><xref ref-type="fig" rid="F3">11</xref></tp:nomenclature><tp:treatment-sec sec-type="Diagnosis"><title>Diagnosis.</title><p> Scutum with 2 small yellow spots on both sides anterior to scutellum. Dorsal portion of katepisternum with a small band-like yellow spot. Legs yellow except tarsomere 5 brown. Abdomen black except tergite 5 medially black and laterally yellow.</p></tp:treatment-sec><tp:treatment-sec sec-type="Description"><title>Description.</title><p> Male. Body length 2.0 mm, wing length1.8 mm.</p><p>Head (<xref ref-type="fig" rid="F2">Figs 3, 4</xref>) black without microtomentum, about 0.75 times as long as high, wider than thorax; face sometimes concave in lateral view, bright brown; epistoma yellow; frons black, about as long as wide, projecting only slightly in front of eye, almost entirely occupied by broad ocellar triangle; gena linear; vibrissal angle obtuse; parafacial black, narrow; postgena black; clypeus light black. Ocellar triangle very large and broad, smooth, black, shiny, reaching to anterior margin of frons with broad apex; ocellar tubercle black. Occiput black. Cephalic setae and setulae black, weakly developed; <italic>if</italic> extremely short, in 1 row on the surface of the triangle; <italic>orb</italic> very minute, upright; <italic>oc</italic> extremely small; <italic>pvt</italic> small hair-like, upright, convergent; <italic>vte</italic> shorter than <italic>pvt</italic> and <italic>vti</italic> indistinct. Antenna dark brown, with thick grayish microtomentum, but postpedicel missing in holotype. Proboscis and palpus black with blackish setulae.</p><p>Thorax (<xref ref-type="fig" rid="F2">Figs 5, 6</xref>) shiny black without microtomentum, evenly covered with short setulae. Scutum strongly convex, almost as long as wide, with 2 slightly impressed short and shallow depressions on dorsocentral lines, and 2 small yellow spots on both sides of scutum anterior to scutellum. Thoracic pleuron darkish brown except for katepimeron and anepimeron with some pale gray microtomentum; dorsal<!--PageBreak--> portion of katepisternum with a small band-like yellow spot. Scutellum about 0.7 times as long as wide; <italic>ap sc</italic> short, distinctly shorter than scutellum. Setae and setulae on thorax black. Legs yellow except tarsomere 5 brown. Setulae on legs yellow, but apical portion of tarsi with some brown setulae. Tibial organ distinct, oblong. Wing (<xref ref-type="fig" rid="F2">Fig. 7</xref>) about 2.7 times as long as wide, hyaline without brown spot near wing apex, costal cell somewhat tinged with brown; veins brown. Relative lengths of 2nd : 3rd : 4th costal sections = 5 : 3 : 1; discal cell narrow and long; crossveins r-m and m-m not approximate, r-m at basal 1/3 of discal cell. Halter pale yellow on knob, brown on stem.</p><fig id="F2" position="float" orientation="portrait"><caption><p><bold>Figures 3–7.</bold> <italic><tp:taxon-name>Thressa bimaculata</tp:taxon-name></italic> sp. n., male. <bold>3</bold> head, dorsal view <bold>4</bold> head, lateral view <bold>5</bold> mesonotum and scutellum, dorsal view <bold>6</bold> mesonotum and scutellum, lateral view <bold>7</bold> wing.</p></caption><graphic xmlns:xlink="http://www.w3.org/1999/xlink" xlink:href="ZooKeys-129-029-g002.jpg" position="float" orientation="portrait" xlink:type="simple"/></fig><p>Abdomen shiny black except for tergite 5 medially black and laterally yellow; venter yellow. Setulae on abdomen black. Male genitalia (<xref ref-type="fig" rid="F3">Figs 8–11</xref>): Epandrium short tubular, weakly sclerotized, yellow with yellow long setulae, with 2 band-like sclerites along posterodorsal notch; surstylus basally broad with short spinous setulae, distally narrowed, attached to epandrium anteroventrally. Cercus small, semicircular in dorsal view. Gonites arranged in a row; postgonite slightly incurved distally with pointed apex, with some sensory setulae, basally gradually narrowed; pregonite shorter than postgonite, basally broad and round, distally narrowed; basiphallus longer than wide, cylindrical; distiphallus cylindrical, longer than basiphallus, extended to basal 1/4 of pregonite, largely membranous but weakly sclerotized on apical end; phallapodeme long, extended near base of basiphallus, with basal stalk broad in lateral view. Hypandrium narrow.</p><p>Female. Unknown.</p><fig id="F3" position="float" orientation="portrait"><caption><p><bold>Figures 8–11.</bold> <italic><tp:taxon-name>Thressa bimaculata</tp:taxon-name></italic> sp. n., male. <bold>8</bold> epandrium, posterior view <bold>9</bold> epandrium, lateral view <bold>10</bold> hypandrium and phallic complex, ventral view <bold>11</bold> hypandrium and phallic complex, lateral view. Scale bar = 0.05mm.</p></caption><graphic xmlns:xlink="http://www.w3.org/1999/xlink" xlink:href="ZooKeys-129-029-g003.jpg" position="float" orientation="portrait" xlink:type="simple"/></fig></tp:treatment-sec><tp:treatment-sec sec-type="Type material"><title>Type material.</title><p>Holotype ♂, Yunnan: Mengla (<named-content xmlns:xlink="http://www.w3.org/1999/xlink" content-type="dwc:verbatimCoordinates" xlink:type="simple">21°29'N, 101°33'E</named-content>, 780m), 9. V. 2009, Guoquan Wang. Male type specimen dry mounted on label laterally on right thorax; postpedicel is missing.</p></tp:treatment-sec><tp:treatment-sec sec-type="Distribution"><title>Distribution.</title><p> China: Yunnan.</p></tp:treatment-sec><tp:treatment-sec sec-type="Remarks"><title>Remarks.</title><p>The new species is somewhat similar to <italic><tp:taxon-name>Thressa cyanescens</tp:taxon-name></italic> (Becker) in the scutum with the slightly impressed short and shallow depressions on dorsocentral lines and the abdomen shiny black except tergite 5 medially black and laterally yellow. But it can be separated from the latter by the scutum with 2 small yellow spots on both sides anterior to the scutellum; the dorsal portion of the katepisternum with one small band-like yellow spot; the cercus semicircular in dorsal view. In <italic><tp:taxon-name>Thressa cyanescens</tp:taxon-name></italic>, the scutum is entirely shiny black; the thoracic pleuron is entirely shiny black except for the microtomentose katepimeron; the cercus has a concavity on the ventral margin (<xref ref-type="bibr" rid="B3">Becker 1916</xref>; <xref ref-type="bibr" rid="B6">Kanmiya 1983</xref>; <xref ref-type="bibr" rid="B8">Nartshuk 1993</xref>).</p></tp:treatment-sec><tp:treatment-sec sec-type="Etymology"><title>Etymology.</title><p>The specific name is from the Latin <italic>bi-</italic> (“two”) and <italic>maculatus</italic> (“maculate”), refers to the scutum with 2 small yellow spots.<!--PageBreak--></p></tp:treatment-sec><ref-list><ref id="B3"><mixed-citation xmlns:xlink="http://www.w3.org/1999/xlink" xlink:type="simple"><person-group><name name-style="western"><surname>Becker</surname><given-names>Th</given-names></name></person-group> (<year>1916</year>)<article-title> Neue Chloropiden aus dem Ungarischen National Museum.</article-title><source>Annales Historico-Naturales Musei Nationalis Hungarici </source><volume>14</volume>: <fpage>423</fpage>-<lpage>453</lpage>.</mixed-citation></ref><ref id="B6"><mixed-citation xmlns:xlink="http://www.w3.org/1999/xlink" xlink:type="simple"><person-group><name name-style="western"><surname>Kanmiya</surname><given-names>K</given-names></name></person-group> (<year>1983</year>)<article-title> A systematic study of the Japanese Chloropidae (Diptera).</article-title><source>Memoirs of the Entomological Society of Washington </source><volume>11</volume>: <fpage>1</fpage>-<lpage>370</lpage>.</mixed-citation></ref><ref id="B8"><mixed-citation xmlns:xlink="http://www.w3.org/1999/xlink" xlink:type="simple"><person-group><name name-style="western"><surname>Nartshuk</surname><given-names>EP</given-names></name></person-group> (<year>1993</year>)<article-title> Chloropidae (Diptera) from Vietnam and South China.</article-title><source>Trudy Zoologicheskogo Instituta </source><volume>240</volume>: <fpage>77</fpage>-<lpage>120</lpage>.</mixed-citation></ref></ref-list></tp:taxon-treatment>
