# Supplementary material for: Species of the genus Thressa Walker, 1860 from China (Diptera, Chloropidae)
Source: Zookeys. 2011 Sep 16;(129):29–48. doi: 10.3897/zookeys.129.1144 (PMC3175146; doi:10.3897/zookeys.129.1144)
Supplement: XML Treatment for Thressa longimaculata [file zookeys.129.1144-treatment4.xml]

<!DOCTYPE tp:taxon-treatment
  PUBLIC "-//TaxonX//DTD Taxonomic Treatment Publishing DTD v0 20100105//EN" "tax-treatment-NSO.dtd">
<tp:taxon-treatment xmlns:tp="http://www.plazi.org/taxpub"><tp:treatment-meta><mixed-citation publication-type="journal"><person-group><name><surname>Liu</surname><given-names>Xiao-Yan</given-names></name><name><surname>Yang</surname><given-names>Ding</given-names></name><name><surname>Nartshuk</surname><given-names>Emilia P.</given-names></name></person-group><article-title>Species of the genus <italic>Thressa</italic> Walker, 1860 from China (Diptera, Chloropidae)</article-title><source>Zookeys</source><day>16</day><month>9</month><year>2011</year><volume>2011</volume><issue>129</issue><fpage>29</fpage><lpage>48</lpage><pub-id pub-id-type="doi">10.3897/zookeys.129.1144</pub-id></mixed-citation></tp:treatment-meta><tp:nomenclature><tp:taxon-name>
                            <tp:taxon-name-part taxon-name-part-type="genus">Thressa</tp:taxon-name-part>
                            <tp:taxon-name-part taxon-name-part-type="species">longimaculata</tp:taxon-name-part>
                        <object-id xmlns:xlink="http://www.w3.org/1999/xlink" xlink:type="simple">urn:lsid:zoobank.org:act:39D8C4B4-1E6F-486F-BE05-BAD2A3B96F40</object-id>
                        <object-id xmlns:xlink="http://www.w3.org/1999/xlink" xlink:type="simple">http://species-id.net/wiki/Thressa_longimaculata</object-id>
                        </tp:taxon-name><tp:taxon-status xmlns:xlink="http://www.w3.org/1999/xlink" xlink:type="simple">sp. n.</tp:taxon-status><xref ref-type="fig" rid="F8">Figs 29</xref><xref ref-type="fig" rid="F9">36</xref></tp:nomenclature><tp:treatment-sec sec-type="Diagnosis"><title>Diagnosis.</title><p>Thoracic pleuron brown except for katepisternum and katepimeron with black lower portion; paratergite and posterodorsal portion of anepisternum with a triangular yellow spot. Wing hyaline with a long brown spot near wing apex, costal cell and marginal cell somewhat tinged with brown. Cercus semicircular in dorsal view. Postgonite with basal 1/3 obviously narrowed.</p></tp:treatment-sec><tp:treatment-sec sec-type="Description"><title>Description.</title><p> Male. Body length 2.6 mm, wing length 2.0 mm</p><p>Head (<xref ref-type="fig" rid="F8">Fig. 29</xref>) black without microtomentum, about 0.85 times as long as high, wider than thorax; face sometimes concave in lateral view, bright brown with a yellow medial stripe more or less on dorsal 1/2; epistoma yellow; frons black, about as long as wide, projecting only slightly in front of eye, almost entirely occupied by broad ocellar triangle; gena narrow, about 1/10 times as high as postpedicel; vibrissal angle obtuse; parafacial black, linear; postgena black; clypeus light black. Ocellar triangle very large and broad, smooth, black, shiny metallic blue, reaching to anterior margin of frons with broad apex; ocellar tubercle black. Occiput black. Cephalic setae and setulae black, weakly developed; <italic>if</italic> extremely short, in 1 row on the surface of the triangle; <italic>orb</italic> very minute, upright; <italic>oc</italic> extremely small; <italic>pvt</italic> small hair-like, upright, convergent; <italic>vte</italic> short than <italic>pvt</italic> and <italic>vti</italic> indistinct. Antenna darkish brown with thick grayish microtomentum, but pedicel with yellow ventral surface, postpedicel yel<!--PageBreak-->low at basoventral portion; postpedicel 2 times as long as wide, parallel-sided; arista pectinate, with 5 branches dorsally and 4 ventrally, apically with some short setulae, black except for basal segment yellow. Proboscis yellow with yellowish setulae and palpus black with black setulae.</p><p>Thorax (<xref ref-type="fig" rid="F8">Figs 30, 31</xref>) shiny black without microtomentum, with granulated microsculpture, evenly covered with short setulae. Scutum strongly convex, almost as long as wide. Thoracic pleuron brown except for katepisternum and katepimeron with black lower portion; paratergite and posterodorsal portion of anepisternum with a triangular yellow spot. Scutellum about 0.5 times as long as wide; <italic>ap sc</italic> short, distinctly shorter than scutellum. Setae and setulae on thorax black. Legs yellow except for basal portion of mid coxae, tarsomere 5 brown. Setulae on legs yellow, but apical portion of tarsi with some brown setulae. Tibial organ distinct, oblong. Wing (<xref ref-type="fig" rid="F9">Fig. 32</xref>) about 3.1 times as long as wide, hyaline with a brown spot near wing apex, costal cell and marginal cell somewhat tinged with brown; veins brown. Relative lengths of 2nd : 3rd : 4th costal sections = 5 : 2.5 : 1; discal cell narrow and long; crossveins r-m and m-m not approximate, r-m at basal 1/3 of discal cell. Halter pale yellow on knob, brown on stem.</p><fig id="F8" position="float" orientation="portrait"><caption><p><bold>Figures 29–31.</bold> <italic><tp:taxon-name>Thressa longimaculata</tp:taxon-name></italic> sp. n., male. <bold>29</bold> head, lateral view <bold>30</bold> head and thorax, dorsal view <bold>31</bold> head and thorax, lateral view.</p></caption><graphic xmlns:xlink="http://www.w3.org/1999/xlink" xlink:href="ZooKeys-129-029-g008.jpg" position="float" orientation="portrait" xlink:type="simple"/></fig><p>Abdomen shiny blackish brown except tergite 5 yellow with a M-shaped black spot; venter yellow. Setulae on abdomen brown. Male genitalia (<xref ref-type="fig" rid="F9">Figs 33–36</xref>): Epandrium short tubular, weakly sclerotized, yellow with long yellow setulae; surstylus basally broad with short spinous setulae, distally narrowed, attaching to epandrium anteroventrally. Cercus semicircular in dorsal view. Gonites arranged in a row; postgonite gradually narrowed distad and slightly convergent, basal 1/3 obviously narrowed, with sensory setulae; pregonite shorter than postgonite, basally broad and round, distally narrowed; basiphallus longer than wide, cylindrical; distiphallus cylindrical, longer than basiphallus, beyond lower margin of hypandrium, largely membranous but wea<!--PageBreak-->kly sclerotized on apical end; phallapodeme long, extended near base of basiphallus, with basal stalk broad in lateral view. Hypandrium narrow.</p><p>Female. Unknown.</p><fig id="F9" position="float" orientation="portrait"><caption><p><bold>Figures 32–36.</bold> <italic><tp:taxon-name>Thressa longimaculata</tp:taxon-name></italic> sp. n., male. <bold>32</bold> wing <bold>33</bold> epandrium, posterior view <bold>34</bold> epandrium, lateral view <bold>35</bold> hypandrium and phallic complex, ventral view <bold>36</bold> hypandrium and phallic complex, lateral view. Scale bar = 0.2mm (32), Scale bar = 0.05mm (33–36).</p></caption><graphic xmlns:xlink="http://www.w3.org/1999/xlink" xlink:href="ZooKeys-129-029-g009.jpg" position="float" orientation="portrait" xlink:type="simple"/></fig></tp:treatment-sec><tp:treatment-sec sec-type="Type material. "><title>Type material. </title><p>Holotype ♂, Fujian: Wuyishan (<named-content xmlns:xlink="http://www.w3.org/1999/xlink" content-type="dwc:verbatimCoordinates" xlink:type="simple">26°54'N, 116°42'E</named-content>, 850m), 17. VII. 2010, Xiaoyan Liu. Male type specimen was stored in 75% ethanol.</p></tp:treatment-sec><tp:treatment-sec sec-type="Distribution. "><title>Distribution. </title><p>China: Fujian.</p></tp:treatment-sec><tp:treatment-sec sec-type="Remarks. "><title>Remarks. </title><p>The new species is somewhat similar to <italic><tp:taxon-name>Thressa signifera</tp:taxon-name></italic> Walker in the wing with a brown spot near the wing apex, costal cell and marginal cell somewhat tinged with brown. But it can be separated from the latter by the katepisternum and katepimeron with the black lower portion; the paratergite and posterodorsal portion of the anepisternum with one triangular yellow spot; the femora entirely yellow. In <italic><tp:taxon-name>Thressa signifera</tp:taxon-name></italic>, the thoracic pleuron has a white band; the femora are black except yellow distally (<xref ref-type="bibr" rid="B12">Walker 1860</xref>, <xref ref-type="bibr" rid="B8">Nartshuk 1993</xref>).</p></tp:treatment-sec><tp:treatment-sec sec-type="Etymology. "><title>Etymology. </title><p>The specific name is from the Latin <italic>longi-</italic> (“long”) and <italic>maculatus</italic> (“maculate”), refers to the long brown spot near the wing tip.</p></tp:treatment-sec><ref-list><ref id="B12"><mixed-citation xmlns:xlink="http://www.w3.org/1999/xlink" xlink:type="simple"><person-group><name name-style="western"><surname>Walker</surname><given-names>F</given-names></name></person-group> (<year>1860</year>)<article-title> Catalogue of the Dipterous insects collected at Makessar in Celebes by Mr A. R. Wallace, with descriptions of new species.</article-title><source>Journal and Proceedings of the Linnean Society ( London) Zoology </source><volume>4</volume>: <fpage>145</fpage>-<lpage>172</lpage>.</mixed-citation></ref><ref id="B8"><mixed-citation xmlns:xlink="http://www.w3.org/1999/xlink" xlink:type="simple"><person-group><name name-style="western"><surname>Nartshuk</surname><given-names>EP</given-names></name></person-group> (<year>1993</year>)<article-title> Chloropidae (Diptera) from Vietnam and South China.</article-title><source>Trudy Zoologicheskogo Instituta </source><volume>240</volume>: <fpage>77</fpage>-<lpage>120</lpage>.</mixed-citation></ref></ref-list></tp:taxon-treatment>
