# Supplementary material for: Species of the genus Thressa Walker, 1860 from China (Diptera, Chloropidae)
Source: Zookeys. 2011 Sep 16;(129):29–48. doi: 10.3897/zookeys.129.1144 (PMC3175146; doi:10.3897/zookeys.129.1144)
Supplement: XML Treatment for Thressa cyanescens [file zookeys.129.1144-treatment7.xml]

<!DOCTYPE tp:taxon-treatment
  PUBLIC "-//TaxonX//DTD Taxonomic Treatment Publishing DTD v0 20100105//EN" "tax-treatment-NSO.dtd">
<tp:taxon-treatment xmlns:tp="http://www.plazi.org/taxpub"><tp:treatment-meta><mixed-citation publication-type="journal"><person-group><name><surname>Liu</surname><given-names>Xiao-Yan</given-names></name><name><surname>Yang</surname><given-names>Ding</given-names></name><name><surname>Nartshuk</surname><given-names>Emilia P.</given-names></name></person-group><article-title>Species of the genus <italic>Thressa</italic> Walker, 1860 from China (Diptera, Chloropidae)</article-title><source>Zookeys</source><day>16</day><month>9</month><year>2011</year><volume>2011</volume><issue>129</issue><fpage>29</fpage><lpage>48</lpage><pub-id pub-id-type="doi">10.3897/zookeys.129.1144</pub-id></mixed-citation></tp:treatment-meta><tp:nomenclature><tp:taxon-name>
                            <tp:taxon-name-part taxon-name-part-type="genus">Thressa</tp:taxon-name-part>
                            <tp:taxon-name-part taxon-name-part-type="species">cyanescens</tp:taxon-name-part>
                        <object-id xmlns:xlink="http://www.w3.org/1999/xlink" xlink:type="simple">http://species-id.net/wiki/Thressa_cyanescens</object-id>
                        </tp:taxon-name><tp:taxon-status xmlns:xlink="http://www.w3.org/1999/xlink" xlink:type="simple">(Becker, 1916)</tp:taxon-status><tp:nomenclature-citation-list><tp:nomenclature-citation><tp:taxon-name>Chalcidomyia cyanescens</tp:taxon-name><comment> Becker, 1916: 440. Type locality: Taiwan (Holotypes deposited in Hungarian Natural History Museum, Budapest).</comment></tp:nomenclature-citation><tp:nomenclature-citation><tp:taxon-name>Thressa cyanescens</tp:taxon-name><comment> (Becker): <xref ref-type="bibr" rid="B9">Sabrosky 1977</xref>: 319; <xref ref-type="bibr" rid="B6">Kanmiya 1983</xref>: 236; <xref ref-type="bibr" rid="B8">Nartshuk 1993</xref>: 114.</comment></tp:nomenclature-citation></tp:nomenclature-citation-list></tp:nomenclature><tp:treatment-sec sec-type="Diagnosis"><title>Diagnosis.</title><p>Thorax entirely shiny black. Legs yellow except fore coxae black, in male fore femora black except distal part yellow; in female, all femora black except distal part yellow. Wing hyaline without a brown spot near wing apex. Epandrium with 2 narrow bands of sclerite along posterodorsal notch. Cercus small with a concavity on ventral margin.</p></tp:treatment-sec><tp:treatment-sec sec-type="Distribution"><title>Distribution.</title><p> China: Taiwan; Japan.</p></tp:treatment-sec><tp:treatment-sec sec-type="Remarks"><title>Remarks.</title><p> <xref ref-type="bibr" rid="B3">Becker (1916)</xref> firstly described <italic><tp:taxon-name>Chalcidomyia cyanescens</tp:taxon-name></italic> from Taiwan. <xref ref-type="bibr" rid="B9">Sabrosky (1977)</xref> transferred it to <italic><tp:taxon-name>Thressa</tp:taxon-name></italic>. <xref ref-type="bibr" rid="B6">Kanmiya (1983)</xref> newly recorded <italic><tp:taxon-name>Thressa cyanescens</tp:taxon-name></italic> from Japan, and gave the figures of male genitalia and abdomen lateral view.</p></tp:treatment-sec><ref-list><ref id="B9"><mixed-citation xmlns:xlink="http://www.w3.org/1999/xlink" xlink:type="simple"><person-group><name name-style="western"><surname>Sabrosky</surname><given-names>CW</given-names></name></person-group> (<year>1977</year>)<article-title> Family Chloropidae.</article-title> In: <person-group><name name-style="western"><surname>Delfinado</surname><given-names>MD</given-names></name><name name-style="western"><surname>Hardy</surname><given-names>DE</given-names></name></person-group> (<role>Eds</role>). <issue-title>A catalog of the Diptera of the Oriental Region, 3.</issue-title><source>The University of Hawaii Press, Honolulu</source>: <fpage>277</fpage>-<lpage>319</lpage>. <ext-link ext-link-type="uri" xlink:href="http://dx.doi.org/10.1080/00222938600770401" xlink:type="simple">doi: 10.1080/00222938600770401</ext-link></mixed-citation></ref><ref id="B6"><mixed-citation xmlns:xlink="http://www.w3.org/1999/xlink" xlink:type="simple"><person-group><name name-style="western"><surname>Kanmiya</surname><given-names>K</given-names></name></person-group> (<year>1983</year>)<article-title> A systematic study of the Japanese Chloropidae (Diptera).</article-title><source>Memoirs of the Entomological Society of Washington </source><volume>11</volume>: <fpage>1</fpage>-<lpage>370</lpage>.</mixed-citation></ref><ref id="B8"><mixed-citation xmlns:xlink="http://www.w3.org/1999/xlink" xlink:type="simple"><person-group><name name-style="western"><surname>Nartshuk</surname><given-names>EP</given-names></name></person-group> (<year>1993</year>)<article-title> Chloropidae (Diptera) from Vietnam and South China.</article-title><source>Trudy Zoologicheskogo Instituta </source><volume>240</volume>: <fpage>77</fpage>-<lpage>120</lpage>.</mixed-citation></ref><ref id="B3"><mixed-citation xmlns:xlink="http://www.w3.org/1999/xlink" xlink:type="simple"><person-group><name name-style="western"><surname>Becker</surname><given-names>Th</given-names></name></person-group> (<year>1916</year>)<article-title> Neue Chloropiden aus dem Ungarischen National Museum.</article-title><source>Annales Historico-Naturales Musei Nationalis Hungarici </source><volume>14</volume>: <fpage>423</fpage>-<lpage>453</lpage>.</mixed-citation></ref></ref-list></tp:taxon-treatment>
