# Supplementary material for: Species of the genus Thressa Walker, 1860 from China (Diptera, Chloropidae)
Source: Zookeys. 2011 Sep 16;(129):29–48. doi: 10.3897/zookeys.129.1144 (PMC3175146; doi:10.3897/zookeys.129.1144)
Supplement: XML Treatment for Thressa guizhouensis [file zookeys.129.1144-treatment9.xml]

<!DOCTYPE tp:taxon-treatment
  PUBLIC "-//TaxonX//DTD Taxonomic Treatment Publishing DTD v0 20100105//EN" "tax-treatment-NSO.dtd">
<tp:taxon-treatment xmlns:tp="http://www.plazi.org/taxpub"><tp:treatment-meta><mixed-citation publication-type="journal"><person-group><name><surname>Liu</surname><given-names>Xiao-Yan</given-names></name><name><surname>Yang</surname><given-names>Ding</given-names></name><name><surname>Nartshuk</surname><given-names>Emilia P.</given-names></name></person-group><article-title>Species of the genus <italic>Thressa</italic> Walker, 1860 from China (Diptera, Chloropidae)</article-title><source>Zookeys</source><day>16</day><month>9</month><year>2011</year><volume>2011</volume><issue>129</issue><fpage>29</fpage><lpage>48</lpage><pub-id pub-id-type="doi">10.3897/zookeys.129.1144</pub-id></mixed-citation></tp:treatment-meta><tp:nomenclature><tp:taxon-name>
                            <tp:taxon-name-part taxon-name-part-type="genus">Thressa</tp:taxon-name-part>
                            <tp:taxon-name-part taxon-name-part-type="species">guizhouensis</tp:taxon-name-part>
                        <object-id xmlns:xlink="http://www.w3.org/1999/xlink" xlink:type="simple">http://species-id.net/wiki/Thressa_guizhouensis</object-id>
                        </tp:taxon-name><tp:taxon-authority>Yang, 1992</tp:taxon-authority><tp:nomenclature-citation-list><tp:nomenclature-citation><tp:taxon-name>Thressa guizhouensis</tp:taxon-name><comment> Yang, 1992: 315. Type locality: China (Syntypes deposited in Entomological museum of China Agricultural university).</comment></tp:nomenclature-citation></tp:nomenclature-citation-list></tp:nomenclature><tp:treatment-sec sec-type="Diagnosis"><title>Diagnosis.</title><p>Legs black except for distal part of femora, entire tibiae and tarsi yellow. Wing hyaline without a brown spot near wing apex. Abdomen shiny black. Surstylus short, triangular. Pregonite about 0.7 times as long as postgonite.</p></tp:treatment-sec><tp:treatment-sec sec-type="Specimens examined"><title>Specimens examined.</title><p> Holotype ♂, Allotype ♀, Guizhou: Guiyang, 25. VII. 1987, Jikun Yang; 2 ♂♂, Fujian: Wuyishan, 2. VII. 2009, Li Shi; 6 ♀♀, 3 ♂♂, Fujian: Nanping, 18. VII. 2009, Xiaoyan Liu; 1♂, 1♀, Fujian: Wuyishan, 27. IX. 2009, Weina Cui; 2 ♂♂, Fujian: Wuyishan, 30. IX. 2009, Tingting Zhang; 3 ♂♂, 2 ♀♀, Fujian: Wuyishan, 18. VII. 2010, Xiaoyan Liu; 8 ♂♂, 3 ♀♀, Fujian: Wuyishan, 21–23. VII. 2010, Xiaoyan Liu.</p></tp:treatment-sec><tp:treatment-sec sec-type="Distribution"><title>Distribution.</title><p> China: Guizhou, Fujian.</p></tp:treatment-sec><tp:treatment-sec sec-type="Remarks"><title>Remarks.</title><p><xref ref-type="bibr" rid="B13">Yang (1992)</xref> firstly described <italic><tp:taxon-name>Thressa guizhouensis</tp:taxon-name></italic> from China and gave the figures of male genitalia.</p></tp:treatment-sec><ref-list><ref id="B13"><mixed-citation xmlns:xlink="http://www.w3.org/1999/xlink" xlink:type="simple"><person-group><name name-style="western"><surname>Yang</surname><given-names>D</given-names></name></person-group> (<year>1992</year>)<article-title> Two new species of <italic>Thressa</italic> from China (Diptera: Chloropidae).</article-title><source>Acta Agriculturae Universitatis Pekinensis </source><volume>18</volume> (<issue>3</issue>): <fpage>315</fpage>-<lpage>316</lpage>.</mixed-citation></ref></ref-list></tp:taxon-treatment>
