# Supplementary material for: Species of the genus Thressa Walker, 1860 from China (Diptera, Chloropidae)
Source: Zookeys. 2011 Sep 16;(129):29–48. doi: 10.3897/zookeys.129.1144 (PMC3175146; doi:10.3897/zookeys.129.1144)
Supplement: XML Treatment for Thressa maculata [file zookeys.129.1144-treatment10.xml]

<!DOCTYPE tp:taxon-treatment
  PUBLIC "-//TaxonX//DTD Taxonomic Treatment Publishing DTD v0 20100105//EN" "tax-treatment-NSO.dtd">
<tp:taxon-treatment xmlns:tp="http://www.plazi.org/taxpub"><tp:treatment-meta><mixed-citation publication-type="journal"><person-group><name><surname>Liu</surname><given-names>Xiao-Yan</given-names></name><name><surname>Yang</surname><given-names>Ding</given-names></name><name><surname>Nartshuk</surname><given-names>Emilia P.</given-names></name></person-group><article-title>Species of the genus <italic>Thressa</italic> Walker, 1860 from China (Diptera, Chloropidae)</article-title><source>Zookeys</source><day>16</day><month>9</month><year>2011</year><volume>2011</volume><issue>129</issue><fpage>29</fpage><lpage>48</lpage><pub-id pub-id-type="doi">10.3897/zookeys.129.1144</pub-id></mixed-citation></tp:treatment-meta><tp:nomenclature><tp:taxon-name>
                            <tp:taxon-name-part taxon-name-part-type="genus">Thressa</tp:taxon-name-part>
                            <tp:taxon-name-part taxon-name-part-type="species">maculata</tp:taxon-name-part>
                        <object-id xmlns:xlink="http://www.w3.org/1999/xlink" xlink:type="simple">http://species-id.net/wiki/Thressa_maculata</object-id>
                        </tp:taxon-name><tp:taxon-authority>Yang, 1992</tp:taxon-authority><tp:nomenclature-citation-list><tp:nomenclature-citation><tp:taxon-name>Thressa maculata</tp:taxon-name><comment> Yang, 1992: 315. Type locality: China (Holotypes deposited in Entomological museum of China Agricultural university).</comment></tp:nomenclature-citation></tp:nomenclature-citation-list></tp:nomenclature><tp:treatment-sec sec-type="Diagnose"><title>Diagnose.</title><p> Leg yellow, except for fore and mid coxae black, fore femora blackish with yellow distally. Wing hyaline with a brown spot near wing apex. Abdomen shiny yellow except tergites 1–3 black. Surstylus short, incurved distally. Pregonite shorter, about 0.3 times as long as postgonite.</p></tp:treatment-sec><tp:treatment-sec sec-type="Specimens examined. "><title>Specimens examined. </title><p>Holotype ♂, Yunnan: Jinghong, 12. IV. 1981, Fasheng Li.</p></tp:treatment-sec><tp:treatment-sec sec-type="Distribution"><title>Distribution.</title><p> China: Yunnan.</p></tp:treatment-sec><tp:treatment-sec sec-type="Remarks"><title>Remarks.</title><p><xref ref-type="bibr" rid="B13">Yang (1992)</xref> firstly described <italic><tp:taxon-name>Thressa maculata</tp:taxon-name></italic> from China and gave the figures of male genitalia.<!--PageBreak--></p></tp:treatment-sec><ref-list><ref id="B13"><mixed-citation xmlns:xlink="http://www.w3.org/1999/xlink" xlink:type="simple"><person-group><name name-style="western"><surname>Yang</surname><given-names>D</given-names></name></person-group> (<year>1992</year>)<article-title> Two new species of <italic>Thressa</italic> from China (Diptera: Chloropidae).</article-title><source>Acta Agriculturae Universitatis Pekinensis </source><volume>18</volume> (<issue>3</issue>): <fpage>315</fpage>-<lpage>316</lpage>.</mixed-citation></ref></ref-list></tp:taxon-treatment>
